# Supplementary material for: Spatial analysis of air pollution and childhood asthma in Hamilton, Canada: comparing exposure methods in sensitive subgroups
Source: Environ Health. 2009 Apr 1;8:14. doi: 10.1186/1476-069X-8-14 (PMC2669065; doi:10.1186/1476-069X-8-14)
Supplement: Additional File 1 — Supplemental table. Correlation matrix of independent variables for all study subjects. [file 1476-069X-8-14-S1.xls]

## Sheet: Sheet1
Correlation matrix of independent variables for all study subjects
	Average Income	Dwelling value	Rate of Repair	Old house	DI	Smoking	PM10 Spline	NOX Theissen	SO2 Theissen	O3 Theissen	NO2 Kriged	NO2 LUR
Avg Income	1	0.706*	-0.420*	-0.178*	-0.541*	-0.423*	-0.223*	-0.005	-0.238*	0.165*	-0.384*	-0.273*
Dwelling value		1	-0.643*	-0.517*	-0.538*	-0.609*	-0.373*	-0.080*	-0.376*	0.270*	-0.609*	-0.459*
Rate of repair			1	0.715*	0.470*	0.507*	0.212*	0.222*	0.377*	-0.407*	0.648*	0.485*
Old house				1	0.386*	0.554*	0.288*	0.347*	0.454*	-0.535*	0.741*	0.537*
DI					1	0.436*	0.225*	0.237*	0.260*	-0.402*	0.508*	0.511*
Smoking						1	0.471*	-0.199*	0.432*	-0.057*	0.514*	0.304*
PM10Spline							1	0.083*	-0.021	-0.251*	0.126*	0.072*
NOXTheissen								1	-0.165*	-0.821*	0.359*	0.384*
SO2Theissen									1	0.036	0.442*	0.237*
O3Theissen										1	-0.501*	-0.444*
NO2Kriged											1	0.644*
NO2LUR												1
*Correlation is significant at the 0.01 level (2-tailed)
