# Supplementary material for: Spatial analysis of air pollution and childhood asthma in Hamilton, Canada: comparing exposure methods in sensitive subgroups
Source: Environ Health. 2009 Apr 1;8:14. doi: 10.1186/1476-069X-8-14 (PMC2669065; doi:10.1186/1476-069X-8-14)
Supplement: Additional File 2 — Online appendix. This online appendix shows the results of all exposure models within different subgroups of the data. [file 1476-069X-8-14-S2.xls]

## Sheet: Sheet1
This online appendix shows the results of all exposure models within different subgroups of the data. Only SO2, PM10, and NO2 were associated significantly with any of the asthma outcomes in the subgroups. After control for confounding only the NO2LUR was significantly associated with asthma as reported in the main paper.
Online Appendix: Regression coefficients between non-allergic asthma and pollution exposures, and non-allergic asthma and compositional/contextual variables within all subgroups+
	All children		Younger children		Older children		All girls		All boys		Younger girls		Younger boys		Older girls		Older boys
	Exp(B)	95% CI	Exp(B)	95% CI	Exp(B)	95% CI	Exp(B)	95% CI	Exp(B)	95% CI	Exp(B)	95% CI	Exp(B)	95% CI	Exp(B)	95% CI	Exp(B)	95% CI
Bivariate Associations
Pollution surfaces
PM10Spline	1.043*	(0.996-1.092)	0.802	(0.929-1.100)	1.073**	(1.013-1.136)	1.069*	(0.999-1.144)	1.024	(0.962-1.091)	1.065	(0.943-1.203)	0.962	(0.853-1.085)	1.072	(0.984-1.169)	1.075*	(0.995-1.160)
NOxTheissen	1.007	(0.988-1.025)	1.002	(0.980-1.023)	1.016	(0.981-1.052)	1.022	(0.995-1.049)	0.995	(0.971-1.020)	1.014	(0.982-1.048)	0.992	(0.964-1.021)	1.042*	(0.993-1.094)	0.991	(0.941-1.044)
SO2Theissen	1.107*	(0.988-1.241)	1.047	(0.918-1.195)	1.294**	(1.019-1.643)	1.173*	(0.981-1.402)	1.051	(0.906-1.219)	1.103	(0.893-1.363)	0.979	(0.825-1.162)	1.383*	(0.969-1.975)	1.227	(0.890-1.694)
O3Theissen	0.983	(0.894-1.081)	1.03	(0.911-1.164)	0.913	(0.786-1.061)	0.906	(0.787-1.044)	1.045	(0.919-1.189)	0.952	(0.785-1.153)	1.094	(0.932-1.284)	0.856	(0.694-1.057)	0.973	(0.782-1.211)
NO2Kriged	1.066	(0.977-1.164)	1.013	(0.898-1.142)	1.144**	(1.005-1.303)	1.131*	(0.990-1.292)	1.02	(0.909-1.146)	1.029	(0.843-1.256)	0.991	(0.853-1.151)	1.224**	(1.018-1.471)	1.072	(0.889-1.291)
NO2LUR	1.035	(0.957-1.120)	0.989	(0.889-1.101)	1.1	(0.980-1.234)	1.137**	(1.012-1.278)	0.967	(0.868-1.078)	1.072	(0.903-1.272)	0.941	(0.821-1.078)	1.198**	(1.019-1.408)	1.007	(0.843-1.204)
Buffer 50m	0.804	(0.492-1.314)	0.808	(0.447-1.461)	0.777	(0.321-1.883)	1.291	(0.683-2.441)	0.485*	(0.217-1.081)	1.354	(0.601-3.049)	0.808	(0.447-1.461)	1.19	(0.426-3.329)	0.297	(0.039-2.270)
Buffer 100m	1.002	(0.708-1.418)	0.828	(0.536-1.279)	1.413	(0.792-2.521)	1.621*	(0.990-2.656)	0.666	(0.401-1.106)	1.578	(0.844-2.949)	0.488	(0.258-0.923)	1.705	(0.763-3.811)	1.173	(0.501-2.748)
C&C variables
Avg Income	0.78	(0.479-1.268)	0.879	(0.470-1.641)	0.591	(0.270-1.296)	0.945	(0.465-1.919)	0.658	(0.335-1.294)	1.209	(0.475-3.075)	0.724	(0.310-1.688)	0.718	(0.244-2.117)	0.472	(0.152-1.464)
Dwelling Value	0.959	(0.905-1.016)	0.971	(0.903-1.043)	0.932	(0.844-1.029)	0.946	(0.864-1.035)	0.969	(0.898-1.045)	0.984	(0.875-1.106)	0.97	(0.885-1.062)	0.894	(0.772-1.034)	0.966	(0.843-1.108)
Rate of repair	1.008	(0.968-1.050)	0.983	(0.930-1.039)	1.012	(0.950-1.077)	1.043	(0.983-1.108)	1.004	(0.952-1.060)	0.96	(0.875-1.053)	0.991	(0.924-1.063)	1.062	(0.976-1.156)	1.025	(0.941-1.117)
Older house	1.002	(0.996-1.009)	0.999	(0.991-1.007)	1.005	(0.996-1.015)	1.009	(0.999-1.020)	1	(0.992-1.008)	1	(0.988-1.013)	0.997	(0.987-1.007)	1.013	(0.999-1.028)	1.005	(0.990-1.021)
Smoking	1.013	(0.987-1.041)	1.002	(0.970-1.035)	1.009	(0.967-1.052)	1.044	(0.995-1.096)	1.017	(0.982-1.053)	0.982	(0.932-1.034)	1.013	(0.972-1.055)	1.056	(0.983-1.134)	1.036	(0.969-1.106)
DI	1.029	(0.962-1.102)	1.02	(0.925-1.125)	1.047	(0.946-1.160)	1.049	(0.952-1.156)	1.025	(0.935-1.123)	1.063	(0.908-1.245)	0.998	(0.882-1.130)	1.032	(0.900-1.183)	1.073	(0.932-1.234)
**p<0.05,* p<0.1
+ calculated for a 1-unit increase in pollutant
